# Supplementary material for: Integrating Bacteriophage onto the Magnetic Nanozyme for Effective Enrichment and Colorimetric Detection of Cronobacter sakazakii in Powdered Infant Formula
Source: Foods. 2024 Nov 25;13(23):3788. doi: 10.3390/foods13233788 (PMC11639770; doi:10.3390/foods13233788)
Supplement: Supplementary file 1 [file foods-13-03788-s001.zip]

Archive with 1 entries (1 files):
- foods-3329836-supplementary.pdf
